# Supplementary material for: Depression, anxiety, and stress levels during the COVID-19 pandemic: A longitudinal study among Indonesian psychologists
Source: PLoS One. 2025 Oct 17;20(10):e0315584. doi: 10.1371/journal.pone.0315584 (PMC12533898; doi:10.1371/journal.pone.0315584)
Supplement: S1 File — This file contains the full correlation matrix and hierarchical regression analyses for all study waves, including predictor and outcome variables, standardized coefficients, and significance levels. (XLSX) [file pone.0315584.s001.xlsx]

## Sheet: Correlation 
Correlations
	1	2	3	4	5	6	7	8	9	10	11	12	13	14	15	16	17	18
1. Age
2. Duration of work experience
3. Extraversion		-0.093
4. Agreeableness		-0.03	.331**
5. Consientiousness		-0.048	0.098	.453**
6. Neuroticism		.244*	-.335**	-.489**	-.455**
7. Openness		-0.083	.463**	.309**	0.104	-.260**
8. T1_Self-Compassion		.208*	0.005	-0.108	0.119	0.014	-0.021
9. T1_Depression		-0.158	-0.102	0.079	-0.027	-0.062	-0.061	-.613**
10. T1_Anxiety		-0.171	-0.009	0.127	-0.069	0.015	0.069	-.480**	.645**
11. T1_Stress		-0.183	0.148	.251**	0.024	-0.111	0.094	-.587**	.720**	.690**
12. T2_Self-Compassion		0.121	0.069	-0.077	0.051	-0.023	-0.076	.744**	-.533**	-.430**	-.599**
13. T2_Depression		-0.125	-0.118	0.12	-0.01	-0.102	-0.099	-.443**	.588**	.285**	.547**	-.537**
14. T2_Anxiety		-0.058	-0.122	0.113	-0.14	-0.005	0.085	-.362**	.479**	.536**	.547**	-.463**	.522**
15. T2_Stress		-0.179	0.084	0.124	-0.057	-0.1	0.064	-.397**	.501**	.451**	.741**	-.525**	.697**	.693**
16. T3_Depression		-.257**	-0.09	-0.003	-0.078	-0.069	-0.145	-.454**	.661**	.403**	.516**	-.444**	.651**	.423**	.503**
17. T3_Anxiety		-.255**	-0.181	0.058	-0.173	0.016	-0.045	-.366**	.499**	.612**	.511**	-.421**	.422**	.669**	.504**	.678**
18. T3_Stress		-.236*	-0.014	-0.032	-.256**	0.046	-0.028	-.437**	.500**	.407**	.592**	-.465**	.514**	.549**	.673**	.700**	.722**
**. Correlation is significant at the 0.01 level (2-tailed).
*. Correlation is significant at the 0.05 level (2-tailed).

## Sheet: Regression_All Waves
	Model 1			Model 2			Model 3			Model 4				Model 1			Model 2			Model 3			Model 4				Model 1			Model 2			Model 3
	β	t	p	β	t	p	β	t	p	β	t	p		β	t	p	β	t	p	β	t	p	β	t	p		β	t	p	β	t	p	β	t	p
Dependent variable: Depression (T3)													Dependent variable: Depression (T2)													Dependent variable: Depression (T1)
(Constant)		-0.43	0.67		1.78	0.08		1.31	0.19		0.73	0.47	(Constant)		-0.48	0.63		1.59	0.12		1.67	0.1		2.25	0.03	(Constant)		0.03	0.98		1.4	0.17		4.33	0
Gendera	0.17	1.9	0.06	0.12	1.36	0.18	0.14	1.86	0.07	0.12	1.74	0.09	Gendera	0.1	1.12	0.27	0.04	0.4	0.69	0.05	0.65	0.52	0.06	0.77	0.44	Gendera	0.03	0.32	0.75	-0.02	-0.18	0.85	-0.03	-0.44	0.66
Age	-0.23	-1.69	0.09	-0.22	-1.58	0.12	-0.17	-1.51	0.13	-0.1	-0.89	0.37	Age	-0.15	-1.1	0.28	-0.18	-1.27	0.21	-0.17	-1.44	0.15	-0.16	-1.45	0.15	Age	-0.09	-0.63	0.53	-0.1	-0.69	0.49	-0.06	-0.49	0.62
Marital Statusb	0.27	2.73	0.01	0.35	3.29	0	0.16	1.71	0.09	0.1	1.14	0.26	Marital Statusb	0.35	3.5	0	0.38	3.45	0	0.17	1.85	0.07	0.16	1.7	0.09	Marital Statusb	0.3	2.89	0	0.32	2.85	0.01	0.25	2.67	0.01
Working Experience	-0.01	-0.1	0.92	0.01	0.04	0.97	0	0.02	0.98	-0.06	-0.57	0.57	Working Experience	0.1	0.73	0.47	0.13	0.97	0.33	0.15	1.29	0.2	0.12	1.12	0.26	Working Experience	0.01	0.07	0.95	0.02	0.17	0.87	0.1	0.86	0.39
Extraversion				-0.05	-0.44	0.66	0	0.02	0.99	0.07	0.83	0.41	Extraversion				-0.14	-1.33	0.19	-0.15	-1.72	0.09	-0.11	-1.19	0.24	Extraversion				-0.13	-1.18	0.24	-0.1	-1.1	0.28
Agreeableness				-0.02	-0.21	0.83	-0.08	-0.88	0.38	-0.1	-1.08	0.28	Agreeableness				0.1	0.85	0.4	0.03	0.34	0.73	0.06	0.6	0.55	Agreeableness				0.07	0.59	0.56	-0.04	-0.44	0.66
Conscientiousness				-0.1	-0.98	0.33	-0.05	-0.57	0.57	-0.02	-0.26	0.8	Conscientiousness				-0.1	-0.91	0.36	-0.06	-0.63	0.53	-0.07	-0.87	0.39	Conscientiousness				-0.09	-0.8	0.42	0.03	0.29	0.77
Neuroticism				-0.1	-0.87	0.38	-0.06	-0.66	0.51	-0.03	-0.3	0.77	Neuroticism				-0.13	-1.11	0.27	-0.09	-0.98	0.33	-0.1	-1.11	0.27	Neuroticism				-0.08	-0.63	0.53	-0.1	-0.99	0.33
Openness				-0.25	-2.37	0.02	-0.15	-1.8	0.07	-0.13	-1.53	0.13	Openness				-0.21	-2	0.05	-0.11	-1.23	0.22	-0.14	-1.66	0.1	Openness				-0.15	-1.37	0.17	-0.13	-1.42	0.16
Self-Compassion T1							-0.04	-0.39	0.7	0.01	0.11	0.92	Self-Compassion T1							-0.09	-0.89	0.38	0.11	0.97	0.34	Self-Compassion T1							-0.58	-7.26	0
Depression T1							0.49	4.12	0	0.38	3.1	0	Depression T1							0.34	2.72	0.01	0.36	2.99	0
Anxiety T1							-0.07	-0.71	0.48	0.02	0.2	0.84	Anxiety T1							-0.31	-2.88	0	-0.29	-2.76	0.01
Stress T1							0.15	1.21	0.23	-0.02	-0.12	0.9	Stress T1							0.42	3.28	0	0.31	2.37	0.02
Self-Compassion T2										-0.03	-0.31	0.76	Self-Compassion T2										-0.32	-2.82	0.01
Depression T2										0.33	2.85	0.01
Anxiety T2										0.05	0.48	0.63
Stress T2										0	-0.03	0.98
Model	Adj. R2 = .15			Adj. R2 = .19			Adj. R2 = .47			Adj. R2 = .53			Model	Adj. R2 = .12			Adj. R2 = .15			Adj. R2 = .43			Adj. R2 = .47			Model	Adj. R2 = .08			Adj. R2 = .08			Adj. R2 = .40
	F(4, 105) = 5.84			F(9, 100) = 3.74			F(13, 96) = 8.56			F(17, 92) = 8.21				F(4, 105) = 4.57			F(9, 100) = 3.14			F(13, 96) = 7.41			F(14, 95) = 7.95				F(4, 105) = 3.29			F(9, 100) = 2.07			F(10, 99) = 8.10
	p = .00			p = .00			p = .00			p = .00				p = .00			p = .00			p = .00			p = .00				p = .01			p = .04			p = .00
Change in R2	0.18			0.07			0.29			0.07			Change in R2	0.15			0.07			0.28			0.39			Change in R2	0.11			0.05			0.29
	p = .00			p = .11			p = .00			p = .01				p = .00			p = .11			p = .00			p = .01				p = .01			p = .37			p = .00
Dependent variable: Anxiety (T3)													Dependent variable: Anxiety (T2)													Dependent variable: Anxiety (T1)
(Constant)		0.93	0.35		1.95	0.05		1.4	0.17		1.07	0.29	(Constant)		1.8	0.08		1.75	0.08		1.33	0.19		1.75	0.08	(Constant)		1.69	0.09		0.68	0.5		2.46	0.02
Gendera	0.05	0.5	0.62	-0.01	-0.12	0.91	0.05	0.66	0.51	0.06	0.85	0.4	Gendera	-0.03	-0.28	0.78	-0.08	-0.82	0.42	-0.02	-0.23	0.82	-0.01	-0.16	0.87	Gendera	-0.08	-0.81	0.42	-0.1	-1	0.32	-0.11	-1.24	0.22
Age	-0.22	-1.57	0.12	-0.23	-1.67	0.1	-0.14	-1.22	0.22	-0.01	-0.12	0.9	Age	-0.33	-2.28	0.02	-0.37	-2.6	0.01	-0.3	-2.52	0.01	-0.3	-2.54	0.01	Age	-0.17	-1.15	0.25	-0.19	-1.27	0.21	-0.16	-1.17	0.25
Marital Statusb	0.19	1.92	0.06	0.17	1.62	0.11	0.08	0.84	0.4	0.13	1.43	0.16	Marital Statusb	0.12	1.18	0.24	0.02	0.18	0.86	-0.12	-1.26	0.21	-0.14	-1.44	0.15	Marital Statusb	0.16	1.54	0.13	0.1	0.87	0.39	0.04	0.42	0.67
Working Experience	-0.03	-0.2	0.84	-0.05	-0.37	0.71	-0.05	-0.44	0.66	-0.16	-1.53	0.13	Working Experience	0.23	1.67	0.1	0.23	1.66	0.1	0.24	2.03	0.05	0.22	1.91	0.06	Working Experience	0.02	0.14	0.89	-0.01	-0.05	0.96	0.05	0.36	0.72
Extraversion				-0.26	-2.49	0.01	-0.24	-2.67	0.01	-0.1	-1.13	0.26	Extraversion				-0.28	-2.56	0.01	-0.29	-3.08	0	-0.25	-2.65	0.01	Extraversion				-0.09	-0.81	0.42	-0.07	-0.66	0.51
Agreeableness				0.22	1.93	0.06	0.09	0.91	0.37	0.03	0.35	0.73	Agreeableness				0.28	2.32	0.02	0.14	1.39	0.17	0.16	1.6	0.11	Agreeableness				0.23	1.88	0.06	0.15	1.29	0.2
Conscientiousness				-0.27	-2.54	0.01	-0.2	-2.25	0.03	-0.12	-1.41	0.16	Conscientiousness				-0.27	-2.48	0.01	-0.21	-2.26	0.03	-0.22	-2.46	0.02	Conscientiousness				-0.14	-1.25	0.21	-0.06	-0.54	0.59
Neuroticism				-0.02	-0.2	0.84	-0.05	-0.57	0.57	-0.02	-0.22	0.83	Neuroticism				-0.08	-0.66	0.51	-0.09	-0.96	0.34	-0.1	-1.05	0.3	Neuroticism				0.07	0.59	0.55	0.06	0.52	0.61
Openness				-0.06	-0.57	0.57	-0.04	-0.41	0.69	-0.11	-1.37	0.17	Openness				0.1	0.88	0.38	0.15	1.63	0.11	0.12	1.34	0.18	Openness				0	0.01	0.99	0.02	0.18	0.85
Self-Compassion T1							0.05	0.52	0.61	0.1	0.93	0.36	Self-Compassion T1							0.03	0.33	0.74	0.19	1.55	0.13	Self-Compassion T1							-0.43	-4.7	0
Depression T1							0.02	0.17	0.87	-0.01	-0.05	0.96	Depression T1							0.06	0.47	0.64	0.08	0.61	0.54
Anxiety T1							0.41	3.78	0	0.33	3.11	0	Anxiety T1							0.19	1.67	0.1	0.21	1.86	0.07
Stress T1							0.2	1.56	0.12	0.02	0.11	0.91	Stress T1							0.4	3.03	0	0.32	2.3	0.02
Self-Compassion T2										-0.11	-0.95	0.35	Self-Compassion T2										-0.26	-2.12	0.04
Depression T2										0.01	0.08	0.93
Anxiety T2										0.45	4.21	0
Stress T2										-0.04	-0.31	0.76
Model	Adj. R2 = .13			Adj. R2 = .24			Adj. R2 = .51			Adj. R2 = .62			Model	Adj. R2 = .05			Adj. R2 = .11			Adj. R2 = .39			Adj. R2 = .41			Model	Adj. R2 = .05			Adj. R2 = .04			Adj. R2 = .21
	F(4, 105) = 3.98			F(9, 100) = 3.59			F(13, 96) = 7.54			F(17, 92) = 8.75				F(4, 105) = 2.30			F(9, 100) = 2.54			F(13, 96) = 6.32			F(14, 95) = 6.40				F(4, 105) = 2.39			F(9, 100) = 1.56			F(10, 99) = 3.91
	p = .01			p = .00			p = .00			p = .00				p = .63			p = .01			p = .00			p = .00				p = .06			p = .14			p = .00
Change in R2	0.13			0.11			0.26			0.11			Change in R2	0.08			0.11			0.28			0.02			Change in R2	0.08			0.04			0.16
	p = .01			p = .02			p = .00			p = .00				p = .06			p = .03			p = .00			p = .04				p = .06			p = .48			p = .00
Dependent variable: Stress (T3)													Dependent variable: Stress (T2)													Dependent variable: Stress (T1)
(Constant)		2.22	0.03		2.56	0.01		2.65	0.01		1.99	0.05	(Constant)		2.11	0.04		1.76	0.08		1.84	0.07		2.34	0.02	(Constant)		1.08	0.28		0.22	0.83		2.77	0.01
Gendera	-0.04	-0.45	0.65	-0.08	-0.81	0.42	-0.03	-0.43	0.67	-0.01	-0.19	0.85	Gendera	-0.08	-0.84	0.4	-0.11	-1.17	0.24	-0.04	-0.6	0.55	-0.04	-0.53	0.6	Gendera	-0.07	-0.76	0.45	-0.1	-1	0.32	-0.11	-1.4	0.17
Age	-0.3	-2.11	0.04	-0.27	-1.95	0.05	-0.24	-2.09	0.04	-0.12	-1.04	0.3	Age	-0.25	-1.78	0.08	-0.28	-1.92	0.06	-0.25	-2.43	0.02	-0.25	-2.46	0.02	Age	-0.03	-0.22	0.83	-0.07	-0.51	0.61	-0.03	-0.29	0.77
Marital Statusb	0.15	1.47	0.14	0.17	1.58	0.12	0	-0.02	0.98	0.02	0.22	0.83	Marital Statusb	0.22	2.19	0.03	0.19	1.68	0.1	-0.01	-0.15	0.88	-0.03	-0.33	0.74	Marital Statusb	0.33	3.27	0	0.27	2.44	0.02	0.2	2.15	0.03
Working Experience	0.04	0.31	0.76	0.02	0.16	0.88	0.04	0.34	0.74	-0.04	-0.37	0.71	Working Experience	0.09	0.7	0.49	0.12	0.86	0.39	0.14	1.37	0.17	0.12	1.23	0.22	Working Experience	-0.04	-0.27	0.79	-0.03	-0.19	0.85	0.04	0.38	0.7
Extraversion				-0.03	-0.24	0.81	-0.07	-0.76	0.45	0	-0.04	0.97	Extraversion				0.02	0.14	0.89	-0.08	-1.03	0.31	-0.04	-0.55	0.58	Extraversion				0.08	0.76	0.45	0.11	1.24	0.22
Agreeableness				0.1	0.81	0.42	-0.02	-0.19	0.85	-0.02	-0.24	0.81	Agreeableness				0.13	1.08	0.28	-0.03	-0.29	0.77	-0.01	-0.09	0.93	Agreeableness				0.23	1.91	0.06	0.12	1.2	0.23
Conscientiousness				-0.31	-2.89	0	-0.26	-2.89	0	-0.19	-2.25	0.03	Conscientiousness				-0.16	-1.42	0.16	-0.11	-1.43	0.16	-0.13	-1.65	0.1	Conscientiousness				-0.09	-0.83	0.41	0.02	0.19	0.85
Neuroticism				-0.03	-0.26	0.8	-0.03	-0.3	0.77	0.02	0.21	0.83	Neuroticism				-0.09	-0.78	0.44	-0.11	-1.25	0.21	-0.11	-1.37	0.17	Neuroticism				0.02	0.2	0.84	0	0.05	0.96
Openness				-0.12	-1.11	0.27	-0.04	-0.42	0.68	-0.06	-0.7	0.49	Openness				-0.09	-0.84	0.4	0	0	1	-0.03	-0.35	0.73	Openness				-0.12	-1.07	0.29	-0.09	-1.03	0.31
Self-Compassion T1							-0.04	-0.41	0.68	-0.05	-0.42	0.68	Self-Compassion T1							0.05	0.63	0.53	0.21	1.99	0.05	Self-Compassion T1							-0.54	-6.7	0
Depression T1							0.09	0.72	0.47	0.12	0.93	0.36	Depression T1							-0.06	-0.56	0.58	-0.05	-0.42	0.68
Anxiety T1							-0.13	-1.17	0.25	-0.1	-0.92	0.36	Anxiety T1							-0.14	-1.47	0.14	-0.12	-1.32	0.19
Stress T1							0.57	4.37	0	0.18	1.13	0.26	Stress T1							0.9	7.86	0	0.81	6.93	0
Self-Compassion T2										-0.03	-0.25	0.8	Self-Compassion T2										-0.25	-2.44	0.02
Depression T2										-0.03	-0.22	0.83
Anxiety T2										0.12	1.05	0.3
Stress T2										0.38	2.51	0.01
Model	Adj. R2 = .13			Adj. R2 = .22			Adj. R2 = .49			Adj. R2 = .57			Model	Adj. R2 = .13			Adj. R2 = .16			Adj. R2 = .60			63			Model	Adj. R2 = .11			Adj. R2 = .11			Adj. R2 = .38
	F(4, 105) = 4.03			F(9, 100) = 3.11			F(13, 96) = 7.07			F(17, 92) = 7.27				F(4, 105) = 4.06			F(9, 100) = 2.16			F(13, 96) = 11.23			F(14, 95) = 11.40				F(4, 105) = 4.39			F(9, 100) = 2.56			F(10, 99) = 7.80
	p = .00			p = .00			p = .00			p = .00				p = .00			p = .03			p = .00			p = .00				p = .00			p = .01			p = .00
Change in R2	0.13			0.09			0.27			0.08			Change in R2	0.13			0.03			0.44			0.02			Change in R2	0.14			0.04			0.25
	p = .00			p = .06			p = .00			p = .00				p = .00			p = .64			p = .00			p = .02				p = .00			p = .37			p = .00
